# Supplementary material for: Exploiting Bacterial Pigmentation for Non-Destructive Detection of Seed-Borne Pathogens by Using Photoacoustic Techniques
Source: Sensors (Basel). 2024 Nov 28;24(23):7616. doi: 10.3390/s24237616 (PMC11644776; doi:10.3390/s24237616)
Supplement: Supplementary file 1 [file sensors-24-07616-s001.zip]

Archive with 1 entries (1 files):
- sensors-3313598-supplementary.pdf
